# Supplementary material for: Bioactive Compounds from Endophytic Bacteria Bacillus subtilis Strain EP1 with Their Antibacterial Activities
Source: Metabolites. 2022 Dec 7;12(12):1228. doi: 10.3390/metabo12121228 (PMC9788538; doi:10.3390/metabo12121228)
Supplement: Supplementary file 1 [file metabolites-12-01228-s001.zip]

Archive with 1 entries (1 files):
- metabolites-1969285-supplementary.pdf
